# Supplementary material for: Effects of Benzo[a]pyrene on Targeted Therapy Response and Platelet-Activating Factor-Receptor-Mediated Microvesicle Particle Release in Non-Small Cell Lung Cancer
Source: Med Sci (Basel). 2026 Jun 11;14(2):301. doi: 10.3390/medsci14020301 (PMC13304195; doi:10.3390/medsci14020301)
Supplement: Supplementary file 1 [file medsci-14-00301-s001.zip]

Archive with 1 entries (1 files):
- medsci-4324097-supplementary.pdf
